# Supplementary material for: Sympatric Speciation of Tibetan Loaches (Triplophysa) Driven by Dietary Niche Specialization
Source: Ecol Evol. 2026 Jul 22;16(7):e74001. doi: 10.1002/ece3.74001 (PMC13391240; doi:10.1002/ece3.74001)
Supplement: Supplementary file 1 — Table S1: Sampling sites. Table S2: Mitochondrial genomes used in the study. Table S3: Haplotypes of Cyt b used in the study. Table S4: Sequencing statistics of gut microbiomes. Table S5: Bacteria compositon at phylum level. Table S6: Bacteria compositon at genus level. Table S7: LEfSe result of bacteria with significant differences between T. leptosome and T. longianguis . [file ECE3-16-e74001-s002.xlsx]

## Sheet: S1
Table S1 Sampling Sites
Sampling sites	Sampling locality	Hydrographic system
1	Heihe River	Heixi Basin
2	Datong River	The Yellow River
3	Marko River	The Yangtze River
4	Sunmcuo Lake	The Yellow River
5	Tongtian River	The Yangtze River
6	Golmud River	The Chaidamu River
7	Wutumeiren River	The Chaidamu River
8	Chahanwusu River	The Chaidamu River
9	Xiangride River	The Chaidamu River
10	Shule River	Heixi Basin
11	Tolle River	Heixi Basin
12	Buha River	Lake Qinghai Basin

## Sheet: S2
Supplementary Table 2 Mitochondrial genomes used in the study
Species	GenBank Accession Number	Source
Lefua costata	NC_029385	NCBI
Barbatula nuda	NC_022858.1	NCBI
Schistura balteata	NC_008679.1	NCBI
Triplophysa longianguis	PX596372	Current study
Triplophysa leptosome	PX596373	Current study
Triplophysa yarkandensis	NC_027517.1	NCBI
Triplophysa zhenfengensis	OQ998934.1	NCBI
Triplophysa baotianensis	NC_056365.1	NCBI
Triplophysa nasobarbatula	ON116529.1	NCBI
Triplophysa rosa	NC_019587.1	NCBI
Triplophysa pseudostenura	KT213601.1	NCBI
Triplophysa siluroides	NC_024611.1	NCBI
Triplophysa cuneicephala	NC_037924.1	NCBI
Triplophysa pappenheimi	NC_033972	NCBI
Triplophysa minxianensis	KT213596	NCBI
Triplophysa robusta	NC_025632.1	NCBI
Triplophysa venusta	NC_029330.1	NCBI
Triplophysa dalaica	NC_037925.1	NCBI
Triplophysa wuweiensis	NC_030512.1	NCBI
Triplophysa moquensis	KT213597.1	NCBI
Triplophysa scleroptera	PX134976.1	NCBI
Triplophysa tenuis	OR730671	NCBI
Triplophysa bombifrons	MZ958819	NCBI
Triplophysa dorsalis	NC_029423.1	NCBI
Triplophysa ulacholica	KT259194.1	NCBI
Triplophysa strauchii	KP297875.1	NCBI
Triplophysa orientalis	NC_030505.1	NCBI
Triplophysa hsutschouensis	OR730670	NCBI
Triplophysa anterodorsalis	NC_024597.1	NCBI
Triplophysa aliensis	KT213584.1	NCBI
Triplophysa bleekeri	NC_018774.1	NCBI
Triplophysa microps	KT213595.1	NCBI
Triplophysa tibetana	KM212178.1	NCBI
Triplophysa nujiangensa	KT213598.1	NCBI
Triplophysa brevicauda	OR353702.1	NCBI
Triplophysa aliensis	KT213584.1	NCBI
Triplophysa lixianensis	NC_030521.1	NCBI
Triplophysa stenura	NC_032692.1	NCBI
Triplophysa stewarti	NC_030506.1	NCBI

## Sheet: S3
Supplementary Table 3 Haplotypes of Cyt b used in the study
Species	GenBank Accession Number	Locality	Sources
Triplophysa leptosoma	PX781202	Yangtze River	Current study
Triplophysa leptosoma	PX781203	Yangtze River	Current study
Triplophysa leptosoma	PX781204	Yangtze River	Current study
Triplophysa leptosoma	PX781205	Lake Qinghai Basin	Current study
Triplophysa leptosoma	PX781206	Lake Qinghai Basin	Current study
Triplophysa leptosoma	PX781207	Lake Qinghai Basin	Current study
Triplophysa leptosoma	PX781208	Lake Qinghai Basin	Current study
Triplophysa leptosoma	PX781209	Lake Qinghai Basin	Current study
Triplophysa leptosoma	PX781210	Lake Qinghai Basin	Current study
Triplophysa leptosoma	PX781211	Lake Qinghai Basin	Current study
Triplophysa leptosoma	PX781212	Yellow River	Current study
Triplophysa leptosoma	PX781213	Yellow River	Current study
Triplophysa leptosoma	PX781214	Lake Qinghai Basin	Current study
Triplophysa leptosoma	PX781215	Lake Qinghai Basin	Current study
Triplophysa leptosoma	PX781216	Lake Qinghai Basin	Current study
Triplophysa leptosoma	PX781217	Chaidamu River	Current study
Triplophysa leptosoma	PX781218	Lake Qinghai Basin	Current study
Triplophysa leptosoma	PX781219	Lake Qinghai Basin	Current study
Triplophysa leptosoma	PX781220	Yellow River	Current study
Triplophysa leptosoma	PX781221	Chaidamu River	Current study
Triplophysa leptosoma	PX781222	Chaidamu River	Current study
Triplophysa leptosoma	PX781223	Chaidamu River	Current study
Triplophysa leptosoma	PX781224	Chaidamu River	Current study
Triplophysa leptosoma	PX781225	Chaidamu River	Current study
Triplophysa leptosoma	PX781226	Yellow River	Current study
Triplophysa leptosoma	PX781227	Yellow River	Current study
Triplophysa leptosoma	PX781228	Chaidamu River	Current study
Triplophysa leptosoma	PX781229	Yellow River	Current study
Triplophysa leptosoma	PX781230	Yellow River	Current study
Triplophysa leptosoma	PX781231	Yellow River	Current study
Triplophysa leptosoma	PX781232	Lake Qinghai Basin	Current study
Triplophysa leptosoma	PX781233	Yellow River	Current study
Triplophysa leptosoma	PX781234	Chaidamu River	Current study
Triplophysa leptosoma	PX781235	Yellow River	Current study
Triplophysa leptosoma	PX781236	Hexi River	Current study
Triplophysa leptosoma	PX781237	Yangtze River	Current study
Triplophysa leptosoma	PX781238	Yangtze River	Current study
Triplophysa leptosoma	PX781239	Yangtze River	Current study
Triplophysa leptosoma	PX781240	Yangtze River	Current study
Triplophysa leptosoma	PX781241	Yangtze River	Current study
Triplophysa leptosoma	PX781242	Sunmcuo Lake	Current study
Triplophysa leptosoma	PX781243	Sunmcuo Lake	Current study
Triplophysa leptosoma	PX781244	Sunmcuo Lake	Current study
Triplophysa leptosoma	PX781246	Sunmcuo Lake	Current study
Triplophysa leptosoma	PX781247	Sunmcuo Lake	Current study
Triplophysa leptosoma	PX781248	Sunmcuo Lake	Current study
Triplophysa leptosoma	PX781249	Sunmcuo Lake	Current study
Triplophysa leptosoma	PX781250	Sunmcuo Lake	Current study
Triplophysa leptosoma	PX781251	Sunmcuo Lake	Current study
Triplophysa leptosoma	PX781252	Sunmcuo Lake	Current study
Triplophysa leptosoma	PX781253	Sunmcuo Lake	Current study
Triplophysa leptosoma	PX781254	Sunmcuo Lake	Current study
Triplophysa leptosoma	PX781255	Sunmcuo Lake	Current study
Triplophysa leptosoma	PX781256	Sunmcuo Lake	Current study
Triplophysa leptosoma	PX781257	Sunmcuo Lake	Current study
Triplophysa leptosoma	PX781258	Sunmcuo Lake	Current study
Triplophysa leptosoma	PX781259	Sunmcuo Lake	Current study
Triplophysa leptosoma	PX781260	Sunmcuo Lake	Current study
Triplophysa leptosoma	PX781261	Sunmcuo Lake	Current study
Triplophysa leptosoma	PX781262	Sunmcuo Lake	Current study
Triplophysa leptosoma	PX781263	Sunmcuo Lake	Current study
Triplophysa leptosoma	PX781264	Sunmcuo Lake	Current study
Triplophysa leptosoma	PX781265	Sunmcuo Lake	Current study
Triplophysa leptosoma	PX781266	Sunmcuo Lake	Current study
Triplophysa leptosoma	PX781267	Sunmcuo Lake	Current study
Triplophysa leptosoma	PX781268	Sunmcuo Lake	Current study
Triplophysa leptosoma	PX781269	Sunmcuo Lake	Current study
Triplophysa leptosoma	PX781270	Sunmcuo Lake	Current study
Triplophysa leptosoma	PX781271	Sunmcuo Lake	Current study
Triplophysa longianguis	PX781272	Sunmcuo Lake	Current study
Triplophysa leptosoma	PX781273	Sunmcuo Lake	Current study
Triplophysa leptosoma	PX781274	Sunmcuo Lake	Current study
Triplophysa leptosoma	PX781275	Sunmcuo Lake	Current study
Triplophysa leptosoma	PX781276	Sunmcuo Lake	Current study
Triplophysa leptosoma	PX781277	Sunmcuo Lake	Current study
Triplophysa leptosoma	PX781278	Sunmcuo Lake	Current study
Triplophysa leptosoma	PX781280	Sunmcuo Lake	Current study
Triplophysa leptosoma	PX781281	Sunmcuo Lake	Current study
Triplophysa leptosoma	PX781282	Sunmcuo Lake	Current study
Triplophysa leptosoma	PX781283	Sunmcuo Lake	Current study
Triplophysa leptosoma	PX781284	Sunmcuo Lake	Current study
Triplophysa leptosoma	PX781285	Sunmcuo Lake	Current study
Triplophysa leptosoma	PX781286	Sunmcuo Lake	Current study
Triplophysa leptosoma	PX781287	Sunmcuo Lake	Current study
Triplophysa leptosoma	PX781288	Sunmcuo Lake	Current study
Triplophysa leptosoma	PX781289	Sunmcuo Lake	Current study
Triplophysa leptosoma	PX781290	Sunmcuo Lake	Current study
Triplophysa leptosoma	PX781291	Sunmcuo Lake	Current study
Triplophysa leptosoma	PX781292	Sunmcuo Lake	Current study
Triplophysa leptosoma	PX781293	Sunmcuo Lake	Current study
Triplophysa leptosoma	PX781294	Sunmcuo Lake	Current study
Triplophysa leptosoma	PX781295	Sunmcuo Lake	Current study
Triplophysa leptosoma	PX781296	Sunmcuo Lake	Current study
Triplophysa leptosoma	PX781297	Sunmcuo Lake	Current study
Triplophysa longianguis	PX781298	Sunmcuo Lake	Current study
Triplophysa leptosoma	PX781299	Sunmcuo Lake	Current study
Triplophysa leptosoma	PX781300	Sunmcuo Lake	Current study
Triplophysa leptosoma	PX781301	Sunmcuo Lake	Current study
Triplophysa leptosoma	PX781302	Sunmcuo Lake	Current study
Triplophysa leptosoma	PX781303	Sunmcuo Lake	Current study
Triplophysa leptosoma	PX781304	Sunmcuo Lake	Current study
Triplophysa leptosoma	PX781305	Sunmcuo Lake	Current study
Triplophysa leptosoma	PX781306	Sunmcuo Lake	Current study
Triplophysa leptosoma	PX781307	Sunmcuo Lake	Current study
Triplophysa leptosoma	PX781308	Sunmcuo Lake	Current study
Triplophysa leptosoma	PX781309	Sunmcuo Lake	Current study
Triplophysa leptosoma	PX781310	Sunmcuo Lake	Current study
Triplophysa leptosoma	PX781311	Sunmcuo Lake	Current study
Triplophysa leptosoma	PX781312	Sunmcuo Lake	Current study
Triplophysa leptosoma	PX781313	Sunmcuo Lake	Current study
Triplophysa leptosoma	PX781314	Sunmcuo Lake	Current study
Triplophysa leptosoma	PX781315	Sunmcuo Lake	Current study
Triplophysa leptosoma	PX781316	Sunmcuo Lake	Current study
Triplophysa leptosoma	PX781317	Sunmcuo Lake	Current study
Triplophysa leptosoma	PX781318	Sunmcuo Lake	Current study
Triplophysa leptosoma	PX781319	Sunmcuo Lake	Current study
Triplophysa longianguis	PX781320	Sunmcuo Lake	Current study
Triplophysa longianguis	PX781321	Sunmcuo Lake	Current study
Triplophysa leptosoma	PX781322	Sunmcuo Lake	Current study
Triplophysa longianguis	PX781323	Sunmcuo Lake	Current study
Triplophysa longianguis	PX781324	Sunmcuo Lake	Current study
Triplophysa leptosoma	PX781325	Sunmcuo Lake	Current study
Triplophysa leptosoma	PX781326	Sunmcuo Lake	Current study
Triplophysa longianguis	PX781327	Sunmcuo Lake	Current study
Triplophysa longianguis	PX781328	Sunmcuo Lake	Current study
Triplophysa leptosoma	PX781329	Sunmcuo Lake	Current study
Triplophysa longianguis	PX781330	Sunmcuo Lake	Current study
Triplophysa leptosoma	PX781331	Sunmcuo Lake	Current study
Triplophysa leptosoma	PX781332	Sunmcuo Lake	Current study
Triplophysa longianguis	PX781333	Sunmcuo Lake	Current study
Triplophysa longianguis	PX781334	Sunmcuo Lake	Current study
Triplophysa longianguis	PX781335	Sunmcuo Lake	Current study
Triplophysa longianguis	PX781336	Sunmcuo Lake	Current study
Triplophysa leptosoma	PX781338	Sunmcuo Lake	Current study
Triplophysa leptosoma	PX781339	Sunmcuo Lake	Current study
Triplophysa leptosoma	PX781340	Sunmcuo Lake	Current study
Triplophysa leptosoma	PX781341	Sunmcuo Lake	Current study
Triplophysa leptosoma	PX781342	Sunmcuo Lake	Current study
Triplophysa leptosoma	PX781343	Sunmcuo Lake	Current study
Triplophysa leptosoma	PX781344	Sunmcuo Lake	Current study
Triplophysa leptosoma	PX781345	Sunmcuo Lake	Current study
Triplophysa leptosoma	PX781346	Sunmcuo Lake	Current study
Triplophysa leptosoma	PX781347	Sunmcuo Lake	Current study
Triplophysa leptosoma	PX781348	Sunmcuo Lake	Current study
Triplophysa leptosoma	PX781349	Sunmcuo Lake	Current study
Triplophysa leptosoma	PX781350	Sunmcuo Lake	Current study
Triplophysa leptosoma	PX781351	Sunmcuo Lake	Current study
Triplophysa leptosoma	PX781352	Sunmcuo Lake	Current study
Triplophysa leptosoma	PX781353	Sunmcuo Lake	Current study
Triplophysa leptosoma	PX781354	Sunmcuo Lake	Current study
Triplophysa leptosoma	PX781355	Sunmcuo Lake	Current study
Triplophysa longianguis	PX781356	Sunmcuo Lake	Current study
Triplophysa leptosoma	PX781357	Sunmcuo Lake	Current study
Triplophysa leptosoma	PX781358	Sunmcuo Lake	Current study
Triplophysa leptosoma	PX781359	Sunmcuo Lake	Current study
Triplophysa leptosoma	PX781360	Sunmcuo Lake	Current study
Triplophysa longianguis	PX781361	Sunmcuo Lake	Current study
Triplophysa leptosoma	PX781362	Sunmcuo Lake	Current study
Triplophysa leptosoma	PX781363	Sunmcuo Lake	Current study
Triplophysa leptosoma	PX781364	Sunmcuo Lake	Current study
Triplophysa leptosoma	PX781365	Sunmcuo Lake	Current study
Triplophysa leptosoma	PX781366	Sunmcuo Lake	Current study
Triplophysa leptosoma	PX781367	Sunmcuo Lake	Current study
Triplophysa leptosoma	PX781368	Sunmcuo Lake	Current study
Triplophysa leptosoma	PX781369	Sunmcuo Lake	Current study
Triplophysa leptosoma	PX781370	Sunmcuo Lake	Current study
Triplophysa leptosoma	PX781371	Sunmcuo Lake	Current study
Triplophysa leptosoma	PX781372	Sunmcuo Lake	Current study
Triplophysa leptosoma	PX781373	Sunmcuo Lake	Current study
Triplophysa leptosoma	PX781374	Sunmcuo Lake	Current study
Triplophysa leptosoma	PX781375	Sunmcuo Lake	Current study
Triplophysa leptosoma	PX781376	Sunmcuo Lake	Current study
Triplophysa leptosoma	PX781377	Sunmcuo Lake	Current study
Triplophysa leptosoma	PX781378	Sunmcuo Lake	Current study
Triplophysa leptosoma	PX781379	Sunmcuo Lake	Current study
Triplophysa leptosoma	PX781380	Sunmcuo Lake	Current study
Triplophysa leptosoma	PX781381	Sunmcuo Lake	Current study
Triplophysa leptosoma	PX781382	Sunmcuo Lake	Current study
Triplophysa leptosoma	PX781383	Sunmcuo Lake	Current study
Triplophysa leptosoma	PX781384	Sunmcuo Lake	Current study
Triplophysa leptosoma	PX781385	Sunmcuo Lake	Current study
Triplophysa leptosoma	PX781386	Sunmcuo Lake	Current study
Triplophysa leptosoma	PX781387	Sunmcuo Lake	Current study
Triplophysa leptosoma	PX781388	Sunmcuo Lake	Current study
Triplophysa leptosoma	PX781389	Sunmcuo Lake	Current study
Triplophysa leptosoma	PX781390	Sunmcuo Lake	Current study
Triplophysa leptosoma	PX781391	Sunmcuo Lake	Current study
Triplophysa leptosoma	PX781392	Sunmcuo Lake	Current study
Triplophysa leptosoma	PX781393	Sunmcuo Lake	Current study
Triplophysa leptosoma	PX781394	Sunmcuo Lake	Current study
Triplophysa leptosoma	PX781395	Sunmcuo Lake	Current study
Triplophysa leptosoma	PX781396	Sunmcuo Lake	Current study
Triplophysa leptosoma	PX781397	Sunmcuo Lake	Current study
Triplophysa leptosoma	PX781398	Sunmcuo Lake	Current study
Triplophysa leptosoma	PX781399	Sunmcuo Lake	Current study
Triplophysa leptosoma	PX781400	Sunmcuo Lake	Current study
Triplophysa leptosoma	PX781401	Sunmcuo Lake	Current study
Triplophysa leptosoma	PX781402	Sunmcuo Lake	Current study
Triplophysa leptosoma	PX781403	Sunmcuo Lake	Current study
Triplophysa leptosoma	PX781404	Sunmcuo Lake	Current study
Triplophysa leptosoma	PX781405	Sunmcuo Lake	Current study
Triplophysa leptosoma	PX781406	Sunmcuo Lake	Current study
Triplophysa leptosoma	PX781407	Sunmcuo Lake	Current study
Triplophysa leptosoma	PX781408	Sunmcuo Lake	Current study
Triplophysa leptosoma	PX781409	Sunmcuo Lake	Current study
Triplophysa leptosoma	PX781410	Sunmcuo Lake	Current study
Triplophysa leptosoma	PX781411	Sunmcuo Lake	Current study
Triplophysa leptosoma	PX781412	Sunmcuo Lake	Current study
Triplophysa leptosoma	PX781413	Sunmcuo Lake	Current study
Triplophysa leptosoma	PX781414	Yangtze River	Current study
Triplophysa leptosoma	PX781415	Hexi River	Current study
Triplophysa leptosoma	PX781416	Hexi River	Current study
Triplophysa leptosoma	PX781417	Yellow River	Current study
Triplophysa bleekeri	KX373847	Outgroup	Download
Sinibotia superciliaris	MH027884.1	Outgroup	Download
leptobotia zebra	EU282334.1	Outgroup	Download

## Sheet: S4
Supplementary Table 4 Sequencing statistics of gut microbiomes
SampleID	Input	Filtered	Denoised	Merged	Non-chimeric	Non-singleton
LE1	131854	127698	127454	127023	125356	125356
LE2	85726	83620	83267	80604	77331	77331
LE3	151952	147313	147181	146737	144859	144859
LE4	143236	139132	139016	138454	137434	137434
LE5	136934	133236	133044	132443	130871	130871
LE6	112997	109715	109631	109426	109424	109424
LE7	148845	144601	144566	144063	141534	141534
LE8	153089	148974	148667	148036	147694	147694
LE9	133877	130138	129955	129473	129345	129345
LE10	130186	127123	127097	126836	126836	126836
LE11	105370	103629	103379	102210	98789	98789
LE12	113874	111076	110922	110254	108210	108210
LE13	91448	89569	89413	89054	86953	86953
LE14	96608	94478	94327	93860	92431	92431
LO1	164085	158631	158396	158167	157014	157014
LO2	136043	131712	131640	131324	130651	130651
LO3	99087	97271	97135	96792	95622	95622
LO4	105380	103290	103102	102675	98630	98630
LO5	96383	94291	94073	93792	92601	92601
LO6	98368	96311	96263	96119	95269	95269
LO7	101947	100169	100027	99702	97754	97754
LO8	108652	106531	106458	106340	105870	105870
LO9	102971	101222	101142	100642	97725	97725
LO10	89923	88288	88183	88026	86696	86696
LO11	173183	167245	166991	166549	165360	165360
LO12	200181	193290	193044	192439	190966	190966
LO13	215814	207541	207166	205960	196496	196496
LO14	206141	198234	197870	196770	189720	189720

## Sheet: S5
Table S5 Bacteria compositon at phylum level
Species	T. leptosome	T. longianguis
Cyanobacteria	0.538085	0.515567
Proteobacteria	0.239305	0.229116
Firmicutes	0.0481639	0.144035
Actinobacteria	0.100843	0.0563812
Chloroflexi	0.0259221	0.0137874
Planctomycetes	0.010099	0.0195912
Verrucomicrobia	0.0129218	0.016278
Tenericutes	0.0110595	0.00063905
Acidobacteria	0.00465102	0.00094454
Bacteroidetes	0.00255894	0.00133028
Others	0.00639087	0.00233007

## Sheet: S6
Table S6 Bacteria compositon at genus level
Species	T. leptosome	T. longianguis
Synechococcus	0.512591	0.490047
Rhodoplanes	0.0289088	0.00259022
Paulinella	0.0167527	0.0150875
Roseomonas	0.0147569	0.014794
Leucobacter	0.0139428	0.00567316
Rhodobacter	0.0082338	0.00830874
Serratia	0.00787375	0.00027818
Paracoccus	0.00725318	0.00711146
Clostridiaceae_Clostridium	0.0058185	0.0518186
Luteolibacter	0.00563877	0.0118374
Candidatus Xiphinematobacter	0.00538027	0.00347353
Mycobacterium	0.00462196	0.00293836
Microbacterium	0.00451734	0.00257366
Pseudomonadaceae_Pseudomonas	0.00429901	0.00087362
Bacillaceae_Bacillus	0.00420975	0.00156782
Roseococcus	0.00420924	0.00178856
Caldilinea	0.0033493	0.00190596
Methylocaldum	0.00278234	0.00203998
Ruminococcus	0.00052011	0.0780013
Aeromonas	0.00013427	0.00478946
Others	0.344206	0.292501

## Sheet: S7
Table S7 LEfSe result of bacteria with significant differences between T. leptosome and T. longianguis
Biomarker_names	Log_value	Groups	LDA_values	p_value
d__Bacteria.p__Actinobacteria.c__Acidimicrobiia	4.34708	T. leptosome	3.87977	0.0481830714006
d__Bacteria.p__Actinobacteria.c__Acidimicrobiia.o__Acidimicrobiales	4.34708	T. leptosome	3.87977	0.0481830714006
d__Bacteria.p__Actinobacteria.c__Acidimicrobiia.o__Acidimicrobiales.f__C111	3.6927	T. leptosome	3.29487	0.0199349983585
d__Bacteria.p__Actinobacteria.c__Acidimicrobiia.o__Acidimicrobiales.f__C111.g__unidentified_C111	3.6918	T. leptosome	3.29433	0.0199349983585
d__Bacteria.p__Actinobacteria.c__Acidimicrobiia.o__Acidimicrobiales.f__C111.g__unidentified_C111.s__unidentified_C111	3.6918	T. leptosome	3.29433	0.0199349983585
d__Bacteria.p__Actinobacteria.c__Actinobacteria.o__Actinomycetales.f__Actinomycetaceae	3.53823	T. leptosome	3.29351	0.0160485579904
d__Bacteria.p__Actinobacteria.c__Actinobacteria.o__Actinomycetales.f__Actinomycetaceae.g__Actinomyces	3.53823	T. leptosome	3.30347	0.0160485579904
d__Bacteria.p__Actinobacteria.c__Actinobacteria.o__Actinomycetales.f__Actinomycetaceae.g__Actinomyces.s__unidentified_Actinomyces	3.53823	T. leptosome	3.30274	0.0160485579904
d__Bacteria.p__Bacteroidetes	4.33789	T. leptosome	3.76079	0.0345500200534
d__Bacteria.p__Bacteroidetes.c__Bacteroidia	4.3189	T. leptosome	3.74401	0.0386733605391
d__Bacteria.p__Bacteroidetes.c__Bacteroidia.o__Bacteroidales	4.3189	T. leptosome	3.74401	0.0386733605391
d__Bacteria.p__Firmicutes.c__Clostridia.o__Clostridiales.f__Ruminococcaceae.g__Ruminococcus	4.87236	T. longianguis	4.52066	0.00093280907013
d__Bacteria.p__Firmicutes.c__Clostridia.o__Clostridiales.f__Ruminococcaceae.g__Ruminococcus.s__unidentified_Ruminococcus	4.87183	T. longianguis	4.52027	0.00191984837796
d__Bacteria.p__Proteobacteria.c__Betaproteobacteria	4.44401	T. leptosome	4.00533	0.00282099294257
d__Bacteria.p__Proteobacteria.c__Betaproteobacteria.o__Burkholderiales	3.86619	T. leptosome	3.53604	0.0274198238662
d__Bacteria.p__Proteobacteria.c__Betaproteobacteria.o__SC_I_84	3.76293	T. leptosome	3.44105	0.00863402982414
d__Bacteria.p__Proteobacteria.c__Betaproteobacteria.o__SC_I_84.f__unidentified_SC_I_84	3.76293	T. leptosome	3.44105	0.00863402982414
d__Bacteria.p__Proteobacteria.c__Betaproteobacteria.o__SC_I_84.f__unidentified_SC_I_84.g__unidentified_SC_I_84	3.76293	T. leptosome	3.44105	0.00863402982414
d__Bacteria.p__Proteobacteria.c__Betaproteobacteria.o__SC_I_84.f__unidentified_SC_I_84.g__unidentified_SC_I_84.s__unidentified_SC_I_84	3.76293	T. leptosome	3.44105	0.00863402982414
d__Bacteria.p__Proteobacteria.c__Betaproteobacteria.o__unclassified_Betaproteobacteria	3.9405	T. leptosome	3.5742	0.000230502977823
d__Bacteria.p__Proteobacteria.c__Betaproteobacteria.o__unclassified_Betaproteobacteria.f__unclassified_Betaproteobacteria	3.9405	T. leptosome	3.57408	0.000230502977823
d__Bacteria.p__Proteobacteria.c__Betaproteobacteria.o__unclassified_Betaproteobacteria.f__unclassified_Betaproteobacteria.g__unclassified_Betaproteobacteria	3.9405	T. leptosome	3.5741	0.000230502977823
d__Bacteria.p__Proteobacteria.c__Betaproteobacteria.o__unclassified_Betaproteobacteria.f__unclassified_Betaproteobacteria.g__unclassified_Betaproteobacteria.s__unclassified_Betaproteobacteria	3.9405	T. leptosome	3.57405	0.000230502977823
d__Bacteria.p__Proteobacteria.c__Gammaproteobacteria.o__Enterobacteriales.f__Enterobacteriaceae.g__Serratia.s__unidentified_Serratia	3.84202	T. leptosome	3.41749	0.0158626413762
